# Supplementary material for: Hybrid contour and geometric partitioning for accurate plantar foot region segmentation
Source: PeerJ. 2025 Nov 20;13:e20352. doi: 10.7717/peerj.20352 (PMC12640632; doi:10.7717/peerj.20352)
Supplement: Supplemental Information 3 [file peerj-13-20352-s003.csv]

method	contour	x	y	w	h	area
threshSimple	0	0	0	564	425	238712.0
threshSimple	2	365	30	174	378	30980.0
threshSimple	6	369	35	160	369	22115.0
threshSimple	7	370	248	102	156	8556.0
threshSimple	13	401	91	128	135	9708.0
threshSimple	25	21	16	154	383	28525.0
threshSimple	29	26	42	144	353	12224.5
threshSimple	32	27	91	126	120	8636.5
split & merge (50, 100)	80	84	269	85	125	7256.5
split & merge (50, 100)	223	402	92	105	112	8066.5
split & merge (50, 100)	303	369	34	161	371	23243.0
split & merge (50, 100)	311	365	30	172	378	29396.5
split & merge (50, 100)	317	26	23	145	372	22156.5
split & merge (50, 100)	320	21	16	154	383	27621.5
split & merge (50, 100)	321	0	0	564	425	238712.0
canny (300, 600)	2	366	31	172	377	30387.0
canny (300, 600)	3	366	31	172	377	30137.5
canny (300, 600)	8	22	17	152	381	27984.0
canny (300, 600)	9	22	17	152	381	27809.5
threshSimple	0	0	0	564	425	238712.0
threshSimple	2	365	30	174	378	30980.0
threshSimple	6	369	35	160	369	22115.0
threshSimple	7	370	248	102	156	8556.0
threshSimple	13	401	91	128	135	9708.0
threshSimple	25	21	16	154	383	28525.0
threshSimple	29	26	42	144	353	12224.5
threshSimple	32	27	91	126	120	8636.5
split & merge (50, 100)	88	84	269	85	125	7256.5
split & merge (50, 100)	244	402	92	105	112	8066.5
split & merge (50, 100)	341	0	0	564	425	238712.0
canny (300, 600)	0	1	1	562	423	236739.0
canny (300, 600)	1	1	1	562	423	236738.5
canny (300, 600)	2	363	28	178	382	67430.0
canny (300, 600)	3	363	28	178	382	67428.0
canny (300, 600)	12	473	227	55	176	8800.5
canny (300, 600)	13	473	227	55	176	8783.5
canny (300, 600)	27	370	36	78	211	7981.5
canny (300, 600)	28	370	36	76	211	7949.5
canny (300, 600)	35	19	14	158	387	60595.0
canny (300, 600)	36	19	14	158	387	60593.0
canny (300, 600)	42	27	212	56	182	8607.5
canny (300, 600)	43	27	212	56	182	8596.0
threshSimple	0	0	0	564	425	238712.0
threshSimple	2	365	30	174	378	30980.0
threshSimple	6	369	35	160	369	22115.0
threshSimple	7	370	248	102	156	8556.0
threshSimple	13	401	91	128	135	9708.0
threshSimple	25	21	16	154	383	28525.0
threshSimple	29	26	42	144	353	12224.5
threshSimple	32	27	91	126	120	8636.5
split & merge (50, 100)	88	84	269	85	125	7256.5
split & merge (50, 100)	244	402	92	105	112	8066.5
split & merge (50, 100)	341	0	0	564	425	238712.0
canny (300, 600)	0	1	1	562	423	236739.0
canny (300, 600)	1	1	1	562	423	236738.5
canny (300, 600)	2	363	28	178	382	67430.0
canny (300, 600)	3	363	28	178	382	67428.0
canny (300, 600)	12	473	227	55	176	8800.5
canny (300, 600)	13	473	227	55	176	8783.5
canny (300, 600)	27	370	36	78	211	7981.5
canny (300, 600)	28	370	36	76	211	7949.5
canny (300, 600)	35	19	14	158	387	60595.0
canny (300, 600)	36	19	14	158	387	60593.0
canny (300, 600)	42	27	212	56	182	8607.5
canny (300, 600)	43	27	212	56	182	8596.0
threshSimple	0	0	0	564	425	238712.0
threshSimple	2	365	30	174	378	30980.0
threshSimple	6	369	35	160	369	22115.0
threshSimple	7	370	248	102	156	8556.0
threshSimple	13	401	91	128	135	9708.0
threshSimple	25	21	16	154	383	28525.0
threshSimple	29	26	42	144	353	12224.5
threshSimple	32	27	91	126	120	8636.5
split & merge (50, 100)	80	84	269	85	125	7256.5
split & merge (50, 100)	223	402	92	105	112	8066.5
split & merge (50, 100)	303	369	34	161	371	23243.0
split & merge (50, 100)	311	365	30	172	378	29396.5
split & merge (50, 100)	317	26	23	145	372	22156.5
split & merge (50, 100)	320	21	16	154	383	27621.5
split & merge (50, 100)	321	0	0	564	425	238712.0
canny (300, 600)	2	366	31	172	377	30387.0
canny (300, 600)	3	366	31	172	377	30137.5
canny (300, 600)	8	22	17	152	381	27984.0
canny (300, 600)	9	22	17	152	381	27809.5
threshSimple	0	0	0	564	425	238712.0
threshSimple	2	365	30	174	378	30980.0
threshSimple	6	369	35	160	369	22115.0
threshSimple	7	370	248	102	156	8556.0
threshSimple	8	373	293	81	107	6128.0
threshSimple	13	401	91	128	135	9708.0
threshSimple	25	21	16	154	383	28525.0
threshSimple	26	89	284	77	107	6140.0
threshSimple	29	26	42	144	353	12224.5
threshSimple	32	27	91	126	120	8636.5
split & merge (50, 100)	63	88	283	79	108	6286.0
split & merge (50, 100)	80	84	269	85	125	7256.5
split & merge (50, 100)	218	405	95	99	104	6069.5
split & merge (50, 100)	223	402	92	105	112	8066.5
split & merge (50, 100)	226	29	92	116	105	6789.5
split & merge (50, 100)	303	369	34	161	371	23243.0
split & merge (50, 100)	311	365	30	172	378	29396.5
split & merge (50, 100)	317	26	23	145	372	22156.5
split & merge (50, 100)	320	21	16	154	383	27621.5
split & merge (50, 100)	321	0	0	564	425	238712.0
canny (300, 600)	2	366	31	172	377	30387.0
canny (300, 600)	3	366	31	172	377	30137.5
canny (300, 600)	8	22	17	152	381	27984.0
canny (300, 600)	9	22	17	152	381	27809.5
threshSimple	0	0	0	564	425	238712.0
threshSimple	2	365	30	174	378	30980.0
threshSimple	6	369	35	160	369	22115.0
threshSimple	7	370	248	102	156	8556.0
threshSimple	13	401	91	128	135	9708.0
threshSimple	25	21	16	154	383	28525.0
threshSimple	29	26	42	144	353	12224.5
threshSimple	32	27	91	126	120	8636.5
split & merge (50, 100)	80	84	269	85	125	7256.5
split & merge (50, 100)	223	402	92	105	112	8066.5
split & merge (50, 100)	303	369	34	161	371	23243.0
split & merge (50, 100)	311	365	30	172	378	29396.5
split & merge (50, 100)	317	26	23	145	372	22156.5
split & merge (50, 100)	320	21	16	154	383	27621.5
split & merge (50, 100)	321	0	0	564	425	238712.0
canny (300, 600)	2	366	31	172	377	30387.0
canny (300, 600)	3	366	31	172	377	30137.5
canny (300, 600)	8	22	17	152	381	27984.0
canny (300, 600)	9	22	17	152	381	27809.5
threshSimple	0	0	0	564	425	238712.0
threshSimple	2	365	30	174	378	30980.0
threshSimple	6	369	35	160	369	22115.0
threshSimple	7	370	248	102	156	8556.0
threshSimple	13	401	91	128	135	9708.0
threshSimple	25	21	16	154	383	28525.0
threshSimple	29	26	42	144	353	12224.5
threshSimple	32	27	91	126	120	8636.5
split & merge (50, 100)	80	84	269	85	125	7256.5
split & merge (50, 100)	223	402	92	105	112	8066.5
split & merge (50, 100)	303	369	34	161	371	23243.0
split & merge (50, 100)	311	365	30	172	378	29396.5
split & merge (50, 100)	317	26	23	145	372	22156.5
split & merge (50, 100)	320	21	16	154	383	27621.5
split & merge (50, 100)	321	0	0	564	425	238712.0
canny (300, 600)	2	366	31	172	377	30387.0
canny (300, 600)	3	366	31	172	377	30137.5
canny (300, 600)	8	22	17	152	381	27984.0
canny (300, 600)	9	22	17	152	381	27809.5
threshSimple	0	0	0	564	425	238712.0
threshSimple	2	365	30	174	378	30980.0
threshSimple	6	369	35	160	369	22115.0
threshSimple	7	370	248	102	156	8556.0
threshSimple	13	401	91	128	135	9708.0
threshSimple	25	21	16	154	383	28525.0
threshSimple	29	26	42	144	353	12224.5
threshSimple	32	27	91	126	120	8636.5
split&merge (50, 100)	80	84	269	85	125	7256.5
split&merge (50, 100)	223	402	92	105	112	8066.5
split&merge (50, 100)	303	369	34	161	371	23243.0
split&merge (50, 100)	311	365	30	172	378	29396.5
split&merge (50, 100)	317	26	23	145	372	22156.5
split&merge (50, 100)	320	21	16	154	383	27621.5
split&merge (50, 100)	321	0	0	564	425	238712.0
canny (300, 600)	2	366	31	172	377	30387.0
canny (300, 600)	3	366	31	172	377	30137.5
canny (300, 600)	8	22	17	152	381	27984.0
canny (300, 600)	9	22	17	152	381	27809.5
threshSimple	0	0	0	564	425	238712.0
threshSimple	2	365	30	174	378	30980.0
threshSimple	6	369	35	160	369	22115.0
threshSimple	7	370	248	102	156	8556.0
threshSimple	8	373	293	81	107	6128.0
threshSimple	13	401	91	128	135	9708.0
threshSimple	25	21	16	154	383	28525.0
threshSimple	26	89	284	77	107	6140.0
threshSimple	29	26	42	144	353	12224.5
threshSimple	32	27	91	126	120	8636.5
split & merge (50, 100)	63	88	283	79	108	6286.0
split & merge (50, 100)	80	84	269	85	125	7256.5
split & merge (50, 100)	218	405	95	99	104	6069.5
split & merge (50, 100)	223	402	92	105	112	8066.5
split & merge (50, 100)	226	29	92	116	105	6789.5
split & merge (50, 100)	303	369	34	161	371	23243.0
split & merge (50, 100)	311	365	30	172	378	29396.5
split & merge (50, 100)	317	26	23	145	372	22156.5
split & merge (50, 100)	320	21	16	154	383	27621.5
split & merge (50, 100)	321	0	0	564	425	238712.0
canny (300, 600)	2	366	31	172	377	30387.0
canny (300, 600)	3	366	31	172	377	30137.5
canny (300, 600)	8	22	17	152	381	27984.0
canny (300, 600)	9	22	17	152	381	27809.5
threshSimple	0	0	0	506	398	200485.0
threshSimple	6	29	78	117	89	7652.0
threshSimple	12	357	28	128	346	26320.5
threshSimple	13	369	250	80	120	7261.5
threshSimple	14	369	254	79	116	7011.5
threshSimple	25	362	55	118	113	8563.0
threshSimple	26	363	61	115	105	7827.0
threshSimple	36	22	22	132	350	17811.0
threshSimple	37	66	244	80	123	7026.0
threshSimple	38	66	247	79	120	6733.5
split & merge (50, 100)	57	67	251	78	115	6364.0
split & merge (50, 100)	61	368	248	81	122	7479.5
split & merge (50, 100)	70	66	242	80	126	7225.5
split & merge (50, 100)	203	33	82	108	81	6194.5
split & merge (50, 100)	208	30	80	115	86	7249.0
split & merge (50, 100)	211	364	76	113	89	6947.0
split & merge (50, 100)	268	362	53	118	139	9820.0
split & merge (50, 100)	307	358	29	126	345	24453.0
split & merge (50, 100)	315	23	23	130	349	15108.5
split & merge (50, 100)	317	0	0	506	398	200485.0
canny (300, 600)	0	358	29	126	344	25802.0
canny (300, 600)	1	358	29	126	344	25640.0
canny (300, 600)	13	23	23	130	348	27120.0
canny (300, 600)	14	23	23	130	348	26918.0
threshSimple	0	0	0	518	394	203181.0
threshSimple	1	364	77	134	312	23570.0
threshSimple	2	369	83	125	301	18055.5
threshSimple	3	369	263	81	121	7078.0
threshSimple	7	380	94	114	169	9058.0
threshSimple	24	19	15	151	363	25585.0
threshSimple	25	24	69	141	305	17798.0
threshSimple	26	82	248	83	126	7078.0
threshSimple	30	25	70	113	151	8659.5
split & merge (50, 100)	68	370	265	78	118	6763.5
split & merge (50, 100)	198	382	95	112	120	7799.0
split & merge (50, 100)	199	26	95	111	122	6346.5
split & merge (50, 100)	212	368	83	127	302	18964.0
split & merge (50, 100)	215	365	78	133	310	22721.0
split & merge (50, 100)	225	24	68	142	307	18738.5
split & merge (50, 100)	275	20	18	149	360	24405.5
split & merge (50, 100)	279	0	0	518	394	203181.0
canny (300, 600)	0	365	78	133	310	23106.5
canny (300, 600)	1	365	78	133	310	22975.5
canny (300, 600)	10	20	16	149	362	25080.5
canny (300, 600)	11	20	16	149	362	24879.5
threshSimple	0	0	0	518	391	201630.0
threshSimple	1	9	63	140	318	28300.5
threshSimple	20	31	193	110	180	9088.0
threshSimple	31	359	49	152	321	28741.0
threshSimple	47	367	71	133	294	18403.5
threshSimple	49	369	196	114	167	7432.0
split & merge (50, 100)	96	370	197	112	165	7112.5
split & merge (50, 100)	168	16	86	116	290	8308.0
split & merge (50, 100)	250	0	0	518	391	201630.0
canny (300, 600)	0	9	64	140	316	28217.0
canny (300, 600)	1	9	64	140	316	28011.0
canny (300, 600)	13	359	50	151	320	28748.5
canny (300, 600)	14	359	50	151	320	28522.5
threshSimple	0	0	0	518	391	201630.0
threshSimple	1	9	63	140	318	28300.5
threshSimple	20	31	193	110	180	9088.0
threshSimple	31	359	49	152	321	28741.0
threshSimple	47	367	71	133	294	18403.5
threshSimple	49	369	196	114	167	7432.0
threshSimple	0	0	0	518	391	201630.0
threshSimple	1	9	63	140	318	28300.5
threshSimple	20	31	193	110	180	9088.0
threshSimple	31	359	49	152	321	28741.0
threshSimple	47	367	71	133	294	18403.5
threshSimple	49	369	196	114	167	7432.0
threshSimple	0	0	0	518	391	201630.0
threshSimple	1	9	63	140	318	28300.5
threshSimple	20	31	193	110	180	9088.0
threshSimple	31	359	49	152	321	28741.0
threshSimple	47	367	71	133	294	18403.5
threshSimple	49	369	196	114	167	7432.0
split & merge (50, 100)	96	370	197	112	165	7112.5
split & merge (50, 100)	168	16	86	116	290	8308.0
split & merge (50, 100)	250	0	0	518	391	201630.0
canny (300, 600)	0	9	64	140	316	28217.0
canny (300, 600)	1	9	64	140	316	28011.0
canny (300, 600)	13	359	50	151	320	28748.5
canny (300, 600)	14	359	50	151	320	28522.5
threshSimple	0	0	0	518	391	201630.0
threshSimple	1	9	63	140	318	28300.5
threshSimple	20	31	193	110	180	9088.0
threshSimple	31	359	49	152	321	28741.0
threshSimple	47	367	71	133	294	18403.5
threshSimple	49	369	196	114	167	7432.0
split & merge (50, 100)	96	370	197	112	165	7112.5
split & merge (50, 100)	168	16	86	116	290	8308.0
split & merge (50, 100)	250	0	0	518	391	201630.0
canny (300, 600)	0	9	64	140	316	28217.0
canny (300, 600)	1	9	64	140	316	28011.0
canny (300, 600)	13	359	50	151	320	28748.5
canny (300, 600)	14	359	50	151	320	28522.5
threshSimple	0	0	0	518	391	201630.0
threshSimple	1	9	63	140	318	28300.5
threshSimple	20	31	193	110	180	9088.0
threshSimple	31	359	49	152	321	28741.0
threshSimple	47	367	71	133	294	18403.5
threshSimple	49	369	196	114	167	7432.0
threshSimple	0	0	0	518	391	201630.0
threshSimple	1	9	63	140	318	28300.5
threshSimple	20	31	193	110	180	9088.0
threshSimple	31	359	49	152	321	28741.0
threshSimple	47	367	71	133	294	18403.5
threshSimple	49	369	196	114	167	7432.0
split & merge (50, 100)	96	370	197	112	165	7112.5
split & merge (50, 100)	168	16	86	116	290	8308.0
split & merge (50, 100)	250	0	0	518	391	201630.0
canny (300, 600)	0	9	64	140	316	28217.0
canny (300, 600)	1	9	64	140	316	28011.0
canny (300, 600)	13	359	50	151	320	28748.5
canny (300, 600)	14	359	50	151	320	28522.5
threshSimple	0	0	0	518	391	201630.0
threshSimple	1	9	63	140	318	28300.5
threshSimple	20	31	193	110	180	9088.0
threshSimple	31	359	49	152	321	28741.0
threshSimple	47	367	71	133	294	18403.5
threshSimple	49	369	196	114	167	7432.0
threshSimple	0	0	0	518	391	201630.0
threshSimple	1	9	63	140	318	28300.5
threshSimple	20	31	193	110	180	9088.0
threshSimple	31	359	49	152	321	28741.0
threshSimple	47	367	71	133	294	18403.5
threshSimple	49	369	196	114	167	7432.0
threshSimple	0	0	0	518	391	201630.0
threshSimple	1	9	63	140	318	28300.5
threshSimple	20	31	193	110	180	9088.0
threshSimple	31	359	49	152	321	28741.0
threshSimple	47	367	71	133	294	18403.5
threshSimple	49	369	196	114	167	7432.0
split & merge (50, 100)	96	370	197	112	165	7112.5
split & merge (50, 100)	168	16	86	116	290	8308.0
split & merge (50, 100)	250	0	0	518	391	201630.0
canny (300, 600)	0	9	64	140	316	28217.0
canny (300, 600)	1	9	64	140	316	28011.0
canny (300, 600)	13	359	50	151	320	28748.5
canny (300, 600)	14	359	50	151	320	28522.5
threshSimple	0	0	0	518	391	201630.0
threshSimple	1	9	63	140	318	28300.5
threshSimple	20	31	193	110	180	9088.0
threshSimple	31	359	49	152	321	28741.0
threshSimple	47	367	71	133	294	18403.5
threshSimple	49	369	196	114	167	7432.0
split & merge (50, 100)	96	370	197	112	165	7112.5
split & merge (50, 100)	168	16	86	116	290	8308.0
split & merge (50, 100)	250	0	0	518	391	201630.0
canny (300, 600)	0	9	64	140	316	28217.0
canny (300, 600)	1	9	64	140	316	28011.0
canny (300, 600)	13	359	50	151	320	28748.5
canny (300, 600)	14	359	50	151	320	28522.5
threshSimple	0	0	0	518	391	201630.0
threshSimple	1	9	63	140	318	28300.5
threshSimple	20	31	193	110	180	9088.0
threshSimple	31	359	49	152	321	28741.0
threshSimple	47	367	71	133	294	18403.5
threshSimple	49	369	196	114	167	7432.0
split & merge (50, 100)	96	370	197	112	165	7112.5
split & merge (50, 100)	168	16	86	116	290	8308.0
split & merge (50, 100)	250	0	0	518	391	201630.0
canny (300, 600)	0	9	64	140	316	28217.0
canny (300, 600)	1	9	64	140	316	28011.0
canny (300, 600)	13	359	50	151	320	28748.5
canny (300, 600)	14	359	50	151	320	28522.5
threshSimple	0	0	0	518	391	201630.0
threshSimple	1	9	63	140	318	28300.5
threshSimple	20	31	193	110	180	9088.0
threshSimple	31	359	49	152	321	28741.0
threshSimple	47	367	71	133	294	18403.5
threshSimple	49	369	196	114	167	7432.0
split & merge (50, 100)	96	370	197	112	165	7112.5
split & merge (50, 100)	168	16	86	116	290	8308.0
split & merge (50, 100)	250	0	0	518	391	201630.0
canny (300, 600)	0	9	64	140	316	28217.0
canny (300, 600)	1	9	64	140	316	28011.0
canny (300, 600)	13	359	50	151	320	28748.5
canny (300, 600)	14	359	50	151	320	28522.5
threshSimple	0	0	0	518	391	201630.0
threshSimple	1	9	63	140	318	28300.5
threshSimple	20	31	193	110	180	9088.0
threshSimple	31	359	49	152	321	28741.0
threshSimple	47	367	71	133	294	18403.5
threshSimple	49	369	196	114	167	7432.0
split & merge (50, 100)	96	370	197	112	165	7112.5
split & merge (50, 100)	168	16	86	116	290	8308.0
split & merge (50, 100)	250	0	0	518	391	201630.0
canny (300, 600)	0	9	64	140	316	28217.0
canny (300, 600)	1	9	64	140	316	28011.0
canny (300, 600)	13	359	50	151	320	28748.5
canny (300, 600)	14	359	50	151	320	28522.5
threshSimple	0	0	0	518	391	201630.0
threshSimple	1	9	63	140	318	28300.5
threshSimple	20	31	193	110	180	9088.0
threshSimple	31	359	49	152	321	28741.0
threshSimple	47	367	71	133	294	18403.5
threshSimple	49	369	196	114	167	7432.0
split & merge (50, 100)	96	370	197	112	165	7112.5
split & merge (50, 100)	168	16	86	116	290	8308.0
split & merge (50, 100)	250	0	0	518	391	201630.0
canny (300, 600)	0	9	64	140	316	28217.0
canny (300, 600)	1	9	64	140	316	28011.0
canny (300, 600)	13	359	50	151	320	28748.5
canny (300, 600)	14	359	50	151	320	28522.5
threshSimple	0	0	0	518	391	201630.0
threshSimple	1	9	63	140	318	28300.5
threshSimple	20	31	193	110	180	9088.0
threshSimple	31	359	49	152	321	28741.0
threshSimple	47	367	71	133	294	18403.5
threshSimple	49	369	196	114	167	7432.0
split & merge (50, 100)	96	370	197	112	165	7112.5
split & merge (50, 100)	168	16	86	116	290	8308.0
split & merge (50, 100)	250	0	0	518	391	201630.0
canny (300, 600)	0	9	64	140	316	28217.0
canny (300, 600)	1	9	64	140	316	28011.0
canny (300, 600)	13	359	50	151	320	28748.5
canny (300, 600)	14	359	50	151	320	28522.5
threshSimple	0	0	0	518	391	201630.0
threshSimple	1	9	63	140	318	28300.5
threshSimple	20	31	193	110	180	9088.0
threshSimple	31	359	49	152	321	28741.0
threshSimple	47	367	71	133	294	18403.5
threshSimple	49	369	196	114	167	7432.0
split & merge (50, 100)	96	370	197	112	165	7112.5
split & merge (50, 100)	168	16	86	116	290	8308.0
split & merge (50, 100)	250	0	0	518	391	201630.0
canny (300, 600)	0	9	64	140	316	28217.0
canny (300, 600)	1	9	64	140	316	28011.0
canny (300, 600)	13	359	50	151	320	28748.5
canny (300, 600)	14	359	50	151	320	28522.5
threshSimple	0	0	0	518	391	201630.0
threshSimple	1	9	63	140	318	28300.5
threshSimple	20	31	193	110	180	9088.0
threshSimple	31	359	49	152	321	28741.0
threshSimple	47	367	71	133	294	18403.5
threshSimple	49	369	196	114	167	7432.0
split & merge (50, 100)	96	370	197	112	165	7112.5
split & merge (50, 100)	168	16	86	116	290	8308.0
split & merge (50, 100)	250	0	0	518	391	201630.0
canny (300, 600)	0	9	64	140	316	28217.0
canny (300, 600)	1	9	64	140	316	28011.0
canny (300, 600)	13	359	50	151	320	28748.5
canny (300, 600)	14	359	50	151	320	28522.5
threshSimple	0	0	0	518	391	201630.0
threshSimple	1	9	63	140	318	28300.5
threshSimple	20	31	193	110	180	9088.0
threshSimple	21	54	268	85	103	5637.5
threshSimple	31	359	49	152	321	28741.0
threshSimple	47	367	71	133	294	18403.5
threshSimple	49	369	196	114	167	7432.0
split & merge (50, 100)	47	55	269	84	101	5401.0
split & merge (50, 100)	96	370	197	112	165	7112.5
split & merge (50, 100)	168	16	86	116	290	8308.0
split & merge (50, 100)	250	0	0	518	391	201630.0
canny (300, 600)	0	9	64	140	316	28217.0
canny (300, 600)	1	9	64	140	316	28011.0
canny (300, 600)	13	359	50	151	320	28748.5
canny (300, 600)	14	359	50	151	320	28522.5
threshSimple	0	0	0	518	391	201630.0
threshSimple	1	9	63	140	318	28300.5
threshSimple	20	31	193	110	180	9088.0
threshSimple	31	359	49	152	321	28741.0
threshSimple	47	367	71	133	294	18403.5
threshSimple	49	369	196	114	167	7432.0
split & merge (50, 100)	96	370	197	112	165	7112.5
split & merge (50, 100)	168	16	86	116	290	8308.0
split & merge (50, 100)	250	0	0	518	391	201630.0
canny (300, 600)	0	9	64	140	316	28217.0
canny (300, 600)	1	9	64	140	316	28011.0
canny (300, 600)	13	359	50	151	320	28748.5
canny (300, 600)	14	359	50	151	320	28522.5
threshSimple	0	0	0	518	391	201630.0
threshSimple	1	9	63	140	318	28300.5
threshSimple	20	31	193	110	180	9088.0
threshSimple	31	359	49	152	321	28741.0
threshSimple	47	367	71	133	294	18403.5
threshSimple	49	369	196	114	167	7432.0
Split&Merge (50,100)	96	370	197	112	165	7112.5
Split&Merge (50,100)	168	16	86	116	290	8308.0
Split&Merge (50,100)	250	0	0	518	391	201630.0
Canny (300,600)	0	9	64	140	316	28217.0
Canny (300,600)	1	9	64	140	316	28011.0
Canny (300,600)	13	359	50	151	320	28748.5
Canny (300,600)	14	359	50	151	320	28522.5
threshSimple	0	0	0	518	391	201630.0
threshSimple	1	9	63	140	318	28300.5
threshSimple	20	31	193	110	180	9088.0
threshSimple	31	359	49	152	321	28741.0
threshSimple	47	367	71	133	294	18403.5
threshSimple	49	369	196	114	167	7432.0
Split & Merge	96	370	197	112	165	7112.5
Split & Merge	168	16	86	116	290	8308.0
Split & Merge	250	0	0	518	391	201630.0
Canny (300,600)	0	9	64	140	316	28217.0
Canny (300,600)	1	9	64	140	316	28011.0
Canny (300,600)	13	359	50	151	320	28748.5
Canny (300,600)	14	359	50	151	320	28522.5
threshSimple	0	0	0	518	394	203181.0
threshSimple	1	364	77	134	312	23570.0
threshSimple	2	369	83	125	301	18055.5
threshSimple	3	369	263	81	121	7078.0
threshSimple	7	380	94	114	169	9058.0
threshSimple	24	19	15	151	363	25585.0
threshSimple	25	24	69	141	305	17798.0
threshSimple	26	82	248	83	126	7078.0
threshSimple	30	25	70	113	151	8659.5
Split & Merge	68	370	265	78	118	6763.5
Split & Merge	198	382	95	112	120	7799.0
Split & Merge	199	26	95	111	122	6346.5
Split & Merge	212	368	83	127	302	18964.0
Split & Merge	215	365	78	133	310	22721.0
Split & Merge	225	24	68	142	307	18738.5
Split & Merge	275	20	18	149	360	24405.5
Split & Merge	279	0	0	518	394	203181.0
Canny (300,600)	0	365	78	133	310	23106.5
Canny (300,600)	1	365	78	133	310	22975.5
Canny (300,600)	10	20	16	149	362	25080.5
Canny (300,600)	11	20	16	149	362	24879.5
threshSimple	0	0	0	518	391	201630.0
threshSimple	1	9	63	140	318	28300.5
threshSimple	20	31	193	110	180	9088.0
threshSimple	21	54	268	85	103	5637.5
threshSimple	31	359	49	152	321	28741.0
threshSimple	47	367	71	133	294	18403.5
threshSimple	49	369	196	114	167	7432.0
Split & Merge	47	55	269	84	101	5401.0
Split & Merge	96	370	197	112	165	7112.5
Split & Merge	168	16	86	116	290	8308.0
Split & Merge	250	0	0	518	391	201630.0
Canny (300,600)	0	9	64	140	316	28217.0
Canny (300,600)	1	9	64	140	316	28011.0
Canny (300,600)	13	359	50	151	320	28748.5
Canny (300,600)	14	359	50	151	320	28522.5
threshSimple	0	0	0	518	391	201630.0
threshSimple	1	9	63	140	318	28300.5
threshSimple	20	31	193	110	180	9088.0
threshSimple	21	54	268	85	103	5637.5
threshSimple	31	359	49	152	321	28741.0
threshSimple	47	367	71	133	294	18403.5
threshSimple	49	369	196	114	167	7432.0
Split & Merge	39	73	287	62	79	3537.0
Split & Merge	40	374	279	66	79	3323.0
Split & Merge	47	55	269	84	101	5401.0
Split & Merge	96	370	197	112	165	7112.5
Split & Merge	164	32	93	97	86	3342.5
Split & Merge	168	16	86	116	290	8308.0
Split & Merge	199	10	65	129	292	3006.0
Split & Merge	201	364	63	138	297	3083.0
Split & Merge	250	0	0	518	391	201630.0
Canny (300,600)	0	9	64	140	316	28217.0
Canny (300,600)	1	9	64	140	316	28011.0
Canny (300,600)	13	359	50	151	320	28748.5
Canny (300,600)	14	359	50	151	320	28522.5
threshSimple	0	0	0	518	391	201630.0
threshSimple	1	9	63	140	318	28300.5
threshSimple	20	31	193	110	180	9088.0
threshSimple	21	54	268	85	103	5637.5
threshSimple	31	359	49	152	321	28741.0
threshSimple	47	367	71	133	294	18403.5
threshSimple	49	369	196	114	167	7432.0
threshSimple	0	0	0	518	391	201630.0
threshSimple	1	9	63	140	318	28300.5
threshSimple	20	31	193	110	180	9088.0
threshSimple	21	54	268	85	103	5637.5
threshSimple	31	359	49	152	321	28741.0
threshSimple	47	367	71	133	294	18403.5
threshSimple	49	369	196	114	167	7432.0
threshSimple	0	0	0	518	391	201630.0
threshSimple	1	9	63	140	318	28300.5
threshSimple	20	31	193	110	180	9088.0
threshSimple	21	54	268	85	103	5637.5
threshSimple	31	359	49	152	321	28741.0
threshSimple	47	367	71	133	294	18403.5
threshSimple	49	369	196	114	167	7432.0
threshSimple	0	0	0	518	391	201630.0
threshSimple	1	9	63	140	318	28300.5
threshSimple	20	31	193	110	180	9088.0
threshSimple	21	54	268	85	103	5637.5
threshSimple	31	359	49	152	321	28741.0
threshSimple	47	367	71	133	294	18403.5
threshSimple	49	369	196	114	167	7432.0
threshSimple	0	0	0	518	391	201630.0
threshSimple	1	9	63	140	318	28300.5
threshSimple	20	31	193	110	180	9088.0
threshSimple	21	54	268	85	103	5637.5
threshSimple	31	359	49	152	321	28741.0
threshSimple	47	367	71	133	294	18403.5
threshSimple	49	369	196	114	167	7432.0
threshSimple	0	0	0	518	391	201630.0
threshSimple	1	9	63	140	318	28300.5
threshSimple	20	31	193	110	180	9088.0
threshSimple	21	54	268	85	103	5637.5
threshSimple	31	359	49	152	321	28741.0
threshSimple	47	367	71	133	294	18403.5
threshSimple	49	369	196	114	167	7432.0
split & merge (50, 100)	39	73	287	62	79	3537.0
split & merge (50, 100)	40	374	279	66	79	3323.0
split & merge (50, 100)	47	55	269	84	101	5401.0
split & merge (50, 100)	96	370	197	112	165	7112.5
split & merge (50, 100)	164	32	93	97	86	3342.5
split & merge (50, 100)	168	16	86	116	290	8308.0
split & merge (50, 100)	199	10	65	129	292	3006.0
split & merge (50, 100)	201	364	63	138	297	3083.0
split & merge (50, 100)	250	0	0	518	391	201630.0
canny (300, 600)	0	9	64	140	316	28217.0
canny (300, 600)	1	9	64	140	316	28011.0
canny (300, 600)	13	359	50	151	320	28748.5
canny (300, 600)	14	359	50	151	320	28522.5
threshSimple	0	0	0	518	391	201630.0
threshSimple	1	9	63	140	318	28300.5
threshSimple	20	31	193	110	180	9088.0
threshSimple	21	54	268	85	103	5637.5
threshSimple	31	359	49	152	321	28741.0
threshSimple	47	367	71	133	294	18403.5
threshSimple	49	369	196	114	167	7432.0
threshSimple	0	0	0	518	391	201630.0
threshSimple	1	9	63	140	318	28300.5
threshSimple	20	31	193	110	180	9088.0
threshSimple	21	54	268	85	103	5637.5
threshSimple	31	359	49	152	321	28741.0
threshSimple	47	367	71	133	294	18403.5
threshSimple	49	369	196	114	167	7432.0
split & merge (50, 100)	39	73	287	62	79	3537.0
split & merge (50, 100)	40	374	279	66	79	3323.0
split & merge (50, 100)	47	55	269	84	101	5401.0
split & merge (50, 100)	96	370	197	112	165	7112.5
split & merge (50, 100)	164	32	93	97	86	3342.5
split & merge (50, 100)	168	16	86	116	290	8308.0
split & merge (50, 100)	199	10	65	129	292	3006.0
split & merge (50, 100)	201	364	63	138	297	3083.0
split & merge (50, 100)	250	0	0	518	391	201630.0
canny (300, 600)	0	9	64	140	316	28217.0
canny (300, 600)	1	9	64	140	316	28011.0
canny (300, 600)	13	359	50	151	320	28748.5
canny (300, 600)	14	359	50	151	320	28522.5
threshSimple	0	0	0	518	391	201630.0
threshSimple	1	9	63	140	318	28300.5
threshSimple	20	31	193	110	180	9088.0
threshSimple	21	54	268	85	103	5637.5
threshSimple	31	359	49	152	321	28741.0
threshSimple	47	367	71	133	294	18403.5
threshSimple	49	369	196	114	167	7432.0
split & merge (50, 100)	39	73	287	62	79	3537.0
split & merge (50, 100)	40	374	279	66	79	3323.0
split & merge (50, 100)	47	55	269	84	101	5401.0
split & merge (50, 100)	96	370	197	112	165	7112.5
split & merge (50, 100)	164	32	93	97	86	3342.5
split & merge (50, 100)	168	16	86	116	290	8308.0
split & merge (50, 100)	199	10	65	129	292	3006.0
split & merge (50, 100)	201	364	63	138	297	3083.0
split & merge (50, 100)	250	0	0	518	391	201630.0
canny (300, 600)	0	9	64	140	316	28217.0
canny (300, 600)	1	9	64	140	316	28011.0
canny (300, 600)	13	359	50	151	320	28748.5
canny (300, 600)	14	359	50	151	320	28522.5
threshSimple	0	0	0	518	391	201630.0
threshSimple	1	9	63	140	318	28300.5
threshSimple	20	31	193	110	180	9088.0
threshSimple	21	54	268	85	103	5637.5
threshSimple	31	359	49	152	321	28741.0
threshSimple	47	367	71	133	294	18403.5
threshSimple	49	369	196	114	167	7432.0
split & merge (50, 100)	39	73	287	62	79	3537.0
split & merge (50, 100)	40	374	279	66	79	3323.0
split & merge (50, 100)	47	55	269	84	101	5401.0
split & merge (50, 100)	96	370	197	112	165	7112.5
split & merge (50, 100)	164	32	93	97	86	3342.5
split & merge (50, 100)	168	16	86	116	290	8308.0
split & merge (50, 100)	199	10	65	129	292	3006.0
split & merge (50, 100)	201	364	63	138	297	3083.0
split & merge (50, 100)	250	0	0	518	391	201630.0
canny (300, 600)	0	9	64	140	316	28217.0
canny (300, 600)	1	9	64	140	316	28011.0
canny (300, 600)	13	359	50	151	320	28748.5
canny (300, 600)	14	359	50	151	320	28522.5
threshSimple	0	0	0	518	391	201630.0
threshSimple	1	9	63	140	318	28300.5
threshSimple	20	31	193	110	180	9088.0
threshSimple	21	54	268	85	103	5637.5
threshSimple	31	359	49	152	321	28741.0
threshSimple	47	367	71	133	294	18403.5
threshSimple	49	369	196	114	167	7432.0
split & merge (50, 100)	39	73	287	62	79	3537.0
split & merge (50, 100)	40	374	279	66	79	3323.0
split & merge (50, 100)	47	55	269	84	101	5401.0
split & merge (50, 100)	96	370	197	112	165	7112.5
split & merge (50, 100)	164	32	93	97	86	3342.5
split & merge (50, 100)	168	16	86	116	290	8308.0
split & merge (50, 100)	199	10	65	129	292	3006.0
split & merge (50, 100)	201	364	63	138	297	3083.0
split & merge (50, 100)	250	0	0	518	391	201630.0
canny (300, 600)	0	9	64	140	316	28217.0
canny (300, 600)	1	9	64	140	316	28011.0
canny (300, 600)	13	359	50	151	320	28748.5
canny (300, 600)	14	359	50	151	320	28522.5
threshSimple	0	0	0	518	391	201630.0
threshSimple	1	9	63	140	318	28300.5
threshSimple	20	31	193	110	180	9088.0
threshSimple	21	54	268	85	103	5637.5
threshSimple	31	359	49	152	321	28741.0
threshSimple	47	367	71	133	294	18403.5
threshSimple	49	369	196	114	167	7432.0
split & merge (50, 100)	39	73	287	62	79	3537.0
split & merge (50, 100)	40	374	279	66	79	3323.0
split & merge (50, 100)	47	55	269	84	101	5401.0
split & merge (50, 100)	96	370	197	112	165	7112.5
split & merge (50, 100)	164	32	93	97	86	3342.5
split & merge (50, 100)	168	16	86	116	290	8308.0
split & merge (50, 100)	199	10	65	129	292	3006.0
split & merge (50, 100)	201	364	63	138	297	3083.0
split & merge (50, 100)	250	0	0	518	391	201630.0
canny (300, 600)	0	9	64	140	316	28217.0
canny (300, 600)	1	9	64	140	316	28011.0
canny (300, 600)	13	359	50	151	320	28748.5
canny (300, 600)	14	359	50	151	320	28522.5
threshSimple	0	0	0	518	391	201630.0
threshSimple	1	9	63	140	318	28300.5
threshSimple	20	31	193	110	180	9088.0
threshSimple	21	54	268	85	103	5637.5
threshSimple	31	359	49	152	321	28741.0
threshSimple	47	367	71	133	294	18403.5
threshSimple	49	369	196	114	167	7432.0
split & merge (50, 100)	39	73	287	62	79	3537.0
split & merge (50, 100)	40	374	279	66	79	3323.0
split & merge (50, 100)	47	55	269	84	101	5401.0
split & merge (50, 100)	96	370	197	112	165	7112.5
split & merge (50, 100)	164	32	93	97	86	3342.5
split & merge (50, 100)	168	16	86	116	290	8308.0
split & merge (50, 100)	199	10	65	129	292	3006.0
split & merge (50, 100)	201	364	63	138	297	3083.0
split & merge (50, 100)	250	0	0	518	391	201630.0
canny (300, 600)	0	9	64	140	316	28217.0
canny (300, 600)	1	9	64	140	316	28011.0
canny (300, 600)	13	359	50	151	320	28748.5
canny (300, 600)	14	359	50	151	320	28522.5
threshSimple	0	0	0	518	391	201630.0
threshSimple	1	9	63	140	318	28300.5
threshSimple	20	31	193	110	180	9088.0
threshSimple	21	54	268	85	103	5637.5
threshSimple	31	359	49	152	321	28741.0
threshSimple	47	367	71	133	294	18403.5
threshSimple	49	369	196	114	167	7432.0
split & merge (50, 100)	39	73	287	62	79	3537.0
split & merge (50, 100)	40	374	279	66	79	3323.0
split & merge (50, 100)	47	55	269	84	101	5401.0
split & merge (50, 100)	96	370	197	112	165	7112.5
split & merge (50, 100)	164	32	93	97	86	3342.5
split & merge (50, 100)	168	16	86	116	290	8308.0
split & merge (50, 100)	199	10	65	129	292	3006.0
split & merge (50, 100)	201	364	63	138	297	3083.0
split & merge (50, 100)	250	0	0	518	391	201630.0
canny (300, 600)	0	9	64	140	316	28217.0
canny (300, 600)	1	9	64	140	316	28011.0
canny (300, 600)	13	359	50	151	320	28748.5
canny (300, 600)	14	359	50	151	320	28522.5
threshSimple	0	0	0	518	391	201630.0
threshSimple	1	9	63	140	318	28300.5
threshSimple	20	31	193	110	180	9088.0
threshSimple	21	54	268	85	103	5637.5
threshSimple	31	359	49	152	321	28741.0
threshSimple	47	367	71	133	294	18403.5
threshSimple	49	369	196	114	167	7432.0
split & merge (50, 100)	39	73	287	62	79	3537.0
split & merge (50, 100)	40	374	279	66	79	3323.0
split & merge (50, 100)	47	55	269	84	101	5401.0
split & merge (50, 100)	96	370	197	112	165	7112.5
split & merge (50, 100)	164	32	93	97	86	3342.5
split & merge (50, 100)	168	16	86	116	290	8308.0
split & merge (50, 100)	199	10	65	129	292	3006.0
split & merge (50, 100)	201	364	63	138	297	3083.0
split & merge (50, 100)	250	0	0	518	391	201630.0
canny (300, 600)	0	9	64	140	316	28217.0
canny (300, 600)	1	9	64	140	316	28011.0
canny (300, 600)	13	359	50	151	320	28748.5
canny (300, 600)	14	359	50	151	320	28522.5
threshSimple	0	0	0	518	391	201630.0
threshSimple	1	9	63	140	318	28300.5
threshSimple	20	31	193	110	180	9088.0
threshSimple	21	54	268	85	103	5637.5
threshSimple	31	359	49	152	321	28741.0
threshSimple	47	367	71	133	294	18403.5
threshSimple	49	369	196	114	167	7432.0
threshSimple	0	0	0	518	391	201630.0
threshSimple	1	9	63	140	318	28300.5
threshSimple	20	31	193	110	180	9088.0
threshSimple	21	54	268	85	103	5637.5
threshSimple	31	359	49	152	321	28741.0
threshSimple	47	367	71	133	294	18403.5
threshSimple	49	369	196	114	167	7432.0
threshSimple	0	0	0	518	391	201630.0
threshSimple	1	9	63	140	318	28300.5
threshSimple	20	31	193	110	180	9088.0
threshSimple	21	54	268	85	103	5637.5
threshSimple	31	359	49	152	321	28741.0
threshSimple	47	367	71	133	294	18403.5
threshSimple	49	369	196	114	167	7432.0
threshSimple	0	0	0	518	391	201630.0
threshSimple	1	9	63	140	318	28300.5
threshSimple	20	31	193	110	180	9088.0
threshSimple	21	54	268	85	103	5637.5
threshSimple	31	359	49	152	321	28741.0
threshSimple	47	367	71	133	294	18403.5
threshSimple	49	369	196	114	167	7432.0
threshSimple	0	0	0	518	391	201630.0
threshSimple	1	9	63	140	318	28300.5
threshSimple	20	31	193	110	180	9088.0
threshSimple	21	54	268	85	103	5637.5
threshSimple	31	359	49	152	321	28741.0
threshSimple	47	367	71	133	294	18403.5
threshSimple	49	369	196	114	167	7432.0
threshSimple	0	0	0	518	391	201630.0
threshSimple	1	9	63	140	318	28300.5
threshSimple	20	31	193	110	180	9088.0
threshSimple	21	54	268	85	103	5637.5
threshSimple	31	359	49	152	321	28741.0
threshSimple	47	367	71	133	294	18403.5
threshSimple	49	369	196	114	167	7432.0
threshSimple	0	0	0	518	391	201630.0
threshSimple	1	9	63	140	318	28300.5
threshSimple	20	31	193	110	180	9088.0
threshSimple	21	54	268	85	103	5637.5
threshSimple	31	359	49	152	321	28741.0
threshSimple	47	367	71	133	294	18403.5
threshSimple	49	369	196	114	167	7432.0
threshSimple	0	0	0	518	391	201630.0
threshSimple	1	9	63	140	318	28300.5
threshSimple	20	31	193	110	180	9088.0
threshSimple	21	54	268	85	103	5637.5
threshSimple	31	359	49	152	321	28741.0
threshSimple	47	367	71	133	294	18403.5
threshSimple	49	369	196	114	167	7432.0
threshSimple	0	0	0	518	391	201630.0
threshSimple	1	9	63	140	318	28300.5
threshSimple	20	31	193	110	180	9088.0
threshSimple	21	54	268	85	103	5637.5
threshSimple	31	359	49	152	321	28741.0
threshSimple	47	367	71	133	294	18403.5
threshSimple	49	369	196	114	167	7432.0
threshSimple	0	0	0	518	391	201630.0
threshSimple	1	9	63	140	318	28300.5
threshSimple	20	31	193	110	180	9088.0
threshSimple	21	54	268	85	103	5637.5
threshSimple	31	359	49	152	321	28741.0
threshSimple	47	367	71	133	294	18403.5
threshSimple	49	369	196	114	167	7432.0
threshSimple	0	0	0	518	391	201630.0
threshSimple	1	9	63	140	318	28300.5
threshSimple	20	31	193	110	180	9088.0
threshSimple	21	54	268	85	103	5637.5
threshSimple	31	359	49	152	321	28741.0
threshSimple	47	367	71	133	294	18403.5
threshSimple	49	369	196	114	167	7432.0
split & merge (50, 100)	39	73	287	62	79	3537.0
split & merge (50, 100)	40	374	279	66	79	3323.0
split & merge (50, 100)	47	55	269	84	101	5401.0
split & merge (50, 100)	96	370	197	112	165	7112.5
split & merge (50, 100)	164	32	93	97	86	3342.5
split & merge (50, 100)	168	16	86	116	290	8308.0
split & merge (50, 100)	199	10	65	129	292	3006.0
split & merge (50, 100)	201	364	63	138	297	3083.0
split & merge (50, 100)	250	0	0	518	391	201630.0
canny (300, 600)	0	9	64	140	316	28217.0
canny (300, 600)	1	9	64	140	316	28011.0
canny (300, 600)	13	359	50	151	320	28748.5
canny (300, 600)	14	359	50	151	320	28522.5
threshSimple	0	0	0	518	391	201630.0
threshSimple	1	9	63	140	318	28300.5
threshSimple	20	31	193	110	180	9088.0
threshSimple	21	54	268	85	103	5637.5
threshSimple	31	359	49	152	321	28741.0
threshSimple	47	367	71	133	294	18403.5
threshSimple	49	369	196	114	167	7432.0
split & merge (50, 100)	39	73	287	62	79	3537.0
split & merge (50, 100)	40	374	279	66	79	3323.0
split & merge (50, 100)	47	55	269	84	101	5401.0
split & merge (50, 100)	96	370	197	112	165	7112.5
split & merge (50, 100)	164	32	93	97	86	3342.5
split & merge (50, 100)	168	16	86	116	290	8308.0
split & merge (50, 100)	199	10	65	129	292	3006.0
split & merge (50, 100)	201	364	63	138	297	3083.0
split & merge (50, 100)	250	0	0	518	391	201630.0
canny (300, 600)	0	9	64	140	316	28217.0
canny (300, 600)	1	9	64	140	316	28011.0
canny (300, 600)	13	359	50	151	320	28748.5
canny (300, 600)	14	359	50	151	320	28522.5
threshSimple	0	0	0	518	391	201630.0
threshSimple	1	9	63	140	318	28300.5
threshSimple	20	31	193	110	180	9088.0
threshSimple	21	54	268	85	103	5637.5
threshSimple	31	359	49	152	321	28741.0
threshSimple	47	367	71	133	294	18403.5
threshSimple	49	369	196	114	167	7432.0
split & merge (50, 100)	39	73	287	62	79	3537.0
split & merge (50, 100)	40	374	279	66	79	3323.0
split & merge (50, 100)	47	55	269	84	101	5401.0
split & merge (50, 100)	96	370	197	112	165	7112.5
split & merge (50, 100)	164	32	93	97	86	3342.5
split & merge (50, 100)	168	16	86	116	290	8308.0
split & merge (50, 100)	199	10	65	129	292	3006.0
split & merge (50, 100)	201	364	63	138	297	3083.0
split & merge (50, 100)	250	0	0	518	391	201630.0
canny (300, 600)	0	9	64	140	316	28217.0
canny (300, 600)	1	9	64	140	316	28011.0
canny (300, 600)	13	359	50	151	320	28748.5
canny (300, 600)	14	359	50	151	320	28522.5
threshSimple	0	0	0	518	391	201630.0
threshSimple	1	9	63	140	318	28300.5
threshSimple	20	31	193	110	180	9088.0
threshSimple	21	54	268	85	103	5637.5
threshSimple	31	359	49	152	321	28741.0
threshSimple	47	367	71	133	294	18403.5
threshSimple	49	369	196	114	167	7432.0
threshSimple	0	0	0	518	391	201630.0
threshSimple	1	9	63	140	318	28300.5
threshSimple	20	31	193	110	180	9088.0
threshSimple	21	54	268	85	103	5637.5
threshSimple	31	359	49	152	321	28741.0
threshSimple	47	367	71	133	294	18403.5
threshSimple	49	369	196	114	167	7432.0
split & merge (50, 100)	39	73	287	62	79	3537.0
split & merge (50, 100)	40	374	279	66	79	3323.0
split & merge (50, 100)	47	55	269	84	101	5401.0
split & merge (50, 100)	96	370	197	112	165	7112.5
split & merge (50, 100)	164	32	93	97	86	3342.5
split & merge (50, 100)	168	16	86	116	290	8308.0
split & merge (50, 100)	199	10	65	129	292	3006.0
split & merge (50, 100)	201	364	63	138	297	3083.0
split & merge (50, 100)	250	0	0	518	391	201630.0
canny (300, 600)	0	9	64	140	316	28217.0
canny (300, 600)	1	9	64	140	316	28011.0
canny (300, 600)	13	359	50	151	320	28748.5
canny (300, 600)	14	359	50	151	320	28522.5
threshSimple	0	0	0	518	391	201630.0
threshSimple	1	9	63	140	318	28300.5
threshSimple	20	31	193	110	180	9088.0
threshSimple	21	54	268	85	103	5637.5
threshSimple	31	359	49	152	321	28741.0
threshSimple	47	367	71	133	294	18403.5
threshSimple	49	369	196	114	167	7432.0
split & merge (50, 100)	39	73	287	62	79	3537.0
split & merge (50, 100)	40	374	279	66	79	3323.0
split & merge (50, 100)	47	55	269	84	101	5401.0
split & merge (50, 100)	96	370	197	112	165	7112.5
split & merge (50, 100)	164	32	93	97	86	3342.5
split & merge (50, 100)	168	16	86	116	290	8308.0
split & merge (50, 100)	199	10	65	129	292	3006.0
split & merge (50, 100)	201	364	63	138	297	3083.0
split & merge (50, 100)	250	0	0	518	391	201630.0
canny (300, 600)	0	9	64	140	316	28217.0
canny (300, 600)	1	9	64	140	316	28011.0
canny (300, 600)	13	359	50	151	320	28748.5
canny (300, 600)	14	359	50	151	320	28522.5
threshSimple	0	0	0	518	391	201630.0
threshSimple	1	9	63	140	318	28300.5
threshSimple	20	31	193	110	180	9088.0
threshSimple	21	54	268	85	103	5637.5
threshSimple	31	359	49	152	321	28741.0
threshSimple	47	367	71	133	294	18403.5
threshSimple	49	369	196	114	167	7432.0
split & merge (50, 100)	39	73	287	62	79	3537.0
split & merge (50, 100)	40	374	279	66	79	3323.0
split & merge (50, 100)	47	55	269	84	101	5401.0
split & merge (50, 100)	96	370	197	112	165	7112.5
split & merge (50, 100)	164	32	93	97	86	3342.5
split & merge (50, 100)	168	16	86	116	290	8308.0
split & merge (50, 100)	199	10	65	129	292	3006.0
split & merge (50, 100)	201	364	63	138	297	3083.0
split & merge (50, 100)	250	0	0	518	391	201630.0
canny (300, 600)	0	9	64	140	316	28217.0
canny (300, 600)	1	9	64	140	316	28011.0
canny (300, 600)	13	359	50	151	320	28748.5
canny (300, 600)	14	359	50	151	320	28522.5
threshSimple	0	0	0	518	391	201630.0
threshSimple	1	9	63	140	318	28300.5
threshSimple	20	31	193	110	180	9088.0
threshSimple	21	54	268	85	103	5637.5
threshSimple	31	359	49	152	321	28741.0
threshSimple	47	367	71	133	294	18403.5
threshSimple	49	369	196	114	167	7432.0
split & merge (50, 100)	39	73	287	62	79	3537.0
split & merge (50, 100)	40	374	279	66	79	3323.0
split & merge (50, 100)	47	55	269	84	101	5401.0
split & merge (50, 100)	96	370	197	112	165	7112.5
split & merge (50, 100)	164	32	93	97	86	3342.5
split & merge (50, 100)	168	16	86	116	290	8308.0
split & merge (50, 100)	199	10	65	129	292	3006.0
split & merge (50, 100)	201	364	63	138	297	3083.0
split & merge (50, 100)	250	0	0	518	391	201630.0
canny (300, 600)	0	9	64	140	316	28217.0
canny (300, 600)	1	9	64	140	316	28011.0
canny (300, 600)	13	359	50	151	320	28748.5
canny (300, 600)	14	359	50	151	320	28522.5
threshSimple	0	0	0	518	391	201630.0
threshSimple	1	9	63	140	318	28300.5
threshSimple	20	31	193	110	180	9088.0
threshSimple	21	54	268	85	103	5637.5
threshSimple	31	359	49	152	321	28741.0
threshSimple	47	367	71	133	294	18403.5
threshSimple	49	369	196	114	167	7432.0
split & merge (50, 100)	39	73	287	62	79	3537.0
split & merge (50, 100)	40	374	279	66	79	3323.0
split & merge (50, 100)	47	55	269	84	101	5401.0
split & merge (50, 100)	96	370	197	112	165	7112.5
split & merge (50, 100)	164	32	93	97	86	3342.5
split & merge (50, 100)	168	16	86	116	290	8308.0
split & merge (50, 100)	199	10	65	129	292	3006.0
split & merge (50, 100)	201	364	63	138	297	3083.0
split & merge (50, 100)	250	0	0	518	391	201630.0
canny (300, 600)	0	9	64	140	316	28217.0
canny (300, 600)	1	9	64	140	316	28011.0
canny (300, 600)	13	359	50	151	320	28748.5
canny (300, 600)	14	359	50	151	320	28522.5
threshSimple	0	0	0	518	391	201630.0
threshSimple	1	9	63	140	318	28300.5
threshSimple	20	31	193	110	180	9088.0
threshSimple	21	54	268	85	103	5637.5
threshSimple	31	359	49	152	321	28741.0
threshSimple	47	367	71	133	294	18403.5
threshSimple	49	369	196	114	167	7432.0
split & merge (50, 100)	39	73	287	62	79	3537.0
split & merge (50, 100)	40	374	279	66	79	3323.0
split & merge (50, 100)	47	55	269	84	101	5401.0
split & merge (50, 100)	96	370	197	112	165	7112.5
split & merge (50, 100)	164	32	93	97	86	3342.5
split & merge (50, 100)	168	16	86	116	290	8308.0
split & merge (50, 100)	199	10	65	129	292	3006.0
split & merge (50, 100)	201	364	63	138	297	3083.0
split & merge (50, 100)	250	0	0	518	391	201630.0
canny (300, 600)	0	9	64	140	316	28217.0
canny (300, 600)	1	9	64	140	316	28011.0
canny (300, 600)	13	359	50	151	320	28748.5
canny (300, 600)	14	359	50	151	320	28522.5
threshSimple	0	0	0	518	391	201630.0
threshSimple	1	9	63	140	318	28300.5
threshSimple	20	31	193	110	180	9088.0
threshSimple	21	54	268	85	103	5637.5
threshSimple	31	359	49	152	321	28741.0
threshSimple	47	367	71	133	294	18403.5
threshSimple	49	369	196	114	167	7432.0
split & merge	39	73	287	62	79	3537.0
split & merge	40	374	279	66	79	3323.0
split & merge	47	55	269	84	101	5401.0
split & merge	96	370	197	112	165	7112.5
split & merge	164	32	93	97	86	3342.5
split & merge	168	16	86	116	290	8308.0
split & merge	199	10	65	129	292	3006.0
split & merge	201	364	63	138	297	3083.0
split & merge	250	0	0	518	391	201630.0
canny	0	9	64	140	316	28217.0
canny	1	9	64	140	316	28011.0
canny	13	359	50	151	320	28748.5
canny	14	359	50	151	320	28522.5
threshSimple	0	0	0	518	391	201630.0
threshSimple	1	9	63	140	318	28300.5
threshSimple	20	31	193	110	180	9088.0
threshSimple	21	54	268	85	103	5637.5
threshSimple	31	359	49	152	321	28741.0
threshSimple	47	367	71	133	294	18403.5
threshSimple	49	369	196	114	167	7432.0
split & merge	39	73	287	62	79	3537.0
split & merge	40	374	279	66	79	3323.0
split & merge	47	55	269	84	101	5401.0
split & merge	96	370	197	112	165	7112.5
split & merge	164	32	93	97	86	3342.5
split & merge	168	16	86	116	290	8308.0
split & merge	199	10	65	129	292	3006.0
split & merge	201	364	63	138	297	3083.0
split & merge	250	0	0	518	391	201630.0
Canny	0	9	64	140	316	28217.0
Canny	1	9	64	140	316	28011.0
Canny	13	359	50	151	320	28748.5
Canny	14	359	50	151	320	28522.5
threshSimple	0	0	0	518	391	201630.0
threshSimple	1	9	63	140	318	28300.5
threshSimple	20	31	193	110	180	9088.0
threshSimple	21	54	268	85	103	5637.5
threshSimple	31	359	49	152	321	28741.0
threshSimple	47	367	71	133	294	18403.5
threshSimple	49	369	196	114	167	7432.0
split & merge	39	73	287	62	79	3537.0
split & merge	40	374	279	66	79	3323.0
split & merge	47	55	269	84	101	5401.0
split & merge	96	370	197	112	165	7112.5
split & merge	164	32	93	97	86	3342.5
split & merge	168	16	86	116	290	8308.0
split & merge	199	10	65	129	292	3006.0
split & merge	201	364	63	138	297	3083.0
split & merge	250	0	0	518	391	201630.0
Canny	0	9	64	140	316	28217.0
Canny	1	9	64	140	316	28011.0
Canny	13	359	50	151	320	28748.5
Canny	14	359	50	151	320	28522.5
threshSimple	0	0	0	518	394	203181.0
threshSimple	1	364	77	134	312	23570.0
threshSimple	2	369	83	125	301	18055.5
threshSimple	3	369	263	81	121	7078.0
threshSimple	4	373	274	72	106	5603.5
threshSimple	5	375	287	67	91	4473.0
threshSimple	7	380	94	114	169	9058.0
threshSimple	9	389	98	102	91	4924.5
threshSimple	24	19	15	151	363	25585.0
threshSimple	25	24	69	141	305	17798.0
threshSimple	26	82	248	83	126	7078.0
threshSimple	27	89	269	72	102	5562.0
threshSimple	28	91	273	68	96	4626.5
threshSimple	30	25	70	113	151	8659.5
split & merge	33	380	296	57	77	3229.5
split & merge	41	375	287	67	91	4473.0
split & merge	48	95	280	59	85	3512.0
split & merge	57	91	273	68	96	4626.5
split & merge	59	372	271	73	110	5790.0
split & merge	68	370	265	78	118	6763.5
split & merge	191	388	98	103	94	5417.5
split & merge	192	32	98	100	74	3350.5
split & merge	198	382	95	112	120	7799.0
split & merge	199	26	95	111	122	6346.5
split & merge	212	368	83	127	302	18964.0
split & merge	215	365	78	133	310	22721.0
split & merge	225	24	68	142	307	18738.5
split & merge	275	20	18	149	360	24405.5
split & merge	279	0	0	518	394	203181.0
Canny	0	365	78	133	310	23106.5
Canny	1	365	78	133	310	22975.5
Canny	2	375	287	67	91	4507.0
Canny	3	375	287	67	91	4443.5
Canny	10	20	16	149	362	25080.5
Canny	11	20	16	149	362	24879.5
Canny	12	91	273	68	96	4658.0
Canny	13	91	273	68	96	4575.0
threshSimple	0	0	0	518	394	203181.0
threshSimple	1	364	77	134	312	23570.0
threshSimple	2	369	83	125	301	18055.5
threshSimple	3	369	263	81	121	7078.0
threshSimple	4	373	274	72	106	5603.5
threshSimple	5	375	287	67	91	4473.0
threshSimple	7	380	94	114	169	9058.0
threshSimple	9	389	98	102	91	4924.5
threshSimple	24	19	15	151	363	25585.0
threshSimple	25	24	69	141	305	17798.0
threshSimple	26	82	248	83	126	7078.0
threshSimple	27	89	269	72	102	5562.0
threshSimple	28	91	273	68	96	4626.5
threshSimple	30	25	70	113	151	8659.5
split & merge	33	380	296	57	77	3229.5
split & merge	41	375	287	67	91	4473.0
split & merge	48	95	280	59	85	3512.0
split & merge	57	91	273	68	96	4626.5
split & merge	59	372	271	73	110	5790.0
split & merge	68	370	265	78	118	6763.5
split & merge	191	388	98	103	94	5417.5
split & merge	192	32	98	100	74	3350.5
split & merge	198	382	95	112	120	7799.0
split & merge	199	26	95	111	122	6346.5
split & merge	212	368	83	127	302	18964.0
split & merge	215	365	78	133	310	22721.0
split & merge	225	24	68	142	307	18738.5
split & merge	275	20	18	149	360	24405.5
split & merge	279	0	0	518	394	203181.0
Canny	0	365	78	133	310	23106.5
Canny	1	365	78	133	310	22975.5
Canny	2	375	287	67	91	4507.0
Canny	3	375	287	67	91	4443.5
Canny	10	20	16	149	362	25080.5
Canny	11	20	16	149	362	24879.5
Canny	12	91	273	68	96	4658.0
Canny	13	91	273	68	96	4575.0
threshSimple	0	0	0	518	394	203181.0
threshSimple	1	364	77	134	312	23570.0
threshSimple	2	369	83	125	301	18055.5
threshSimple	3	369	263	81	121	7078.0
threshSimple	4	373	274	72	106	5603.5
threshSimple	5	375	287	67	91	4473.0
threshSimple	7	380	94	114	169	9058.0
threshSimple	9	389	98	102	91	4924.5
threshSimple	24	19	15	151	363	25585.0
threshSimple	25	24	69	141	305	17798.0
threshSimple	26	82	248	83	126	7078.0
threshSimple	27	89	269	72	102	5562.0
threshSimple	28	91	273	68	96	4626.5
threshSimple	30	25	70	113	151	8659.5
split & merge	33	380	296	57	77	3229.5
split & merge	41	375	287	67	91	4473.0
split & merge	48	95	280	59	85	3512.0
split & merge	57	91	273	68	96	4626.5
split & merge	59	372	271	73	110	5790.0
split & merge	68	370	265	78	118	6763.5
split & merge	191	388	98	103	94	5417.5
split & merge	192	32	98	100	74	3350.5
split & merge	198	382	95	112	120	7799.0
split & merge	199	26	95	111	122	6346.5
split & merge	212	368	83	127	302	18964.0
split & merge	215	365	78	133	310	22721.0
split & merge	225	24	68	142	307	18738.5
split & merge	275	20	18	149	360	24405.5
split & merge	279	0	0	518	394	203181.0
Canny	0	365	78	133	310	23106.5
Canny	1	365	78	133	310	22975.5
Canny	2	375	287	67	91	4507.0
Canny	3	375	287	67	91	4443.5
Canny	10	20	16	149	362	25080.5
Canny	11	20	16	149	362	24879.5
Canny	12	91	273	68	96	4658.0
Canny	13	91	273	68	96	4575.0
threshSimple	0	0	0	518	394	203181.0
threshSimple	1	364	77	134	312	23570.0
threshSimple	2	369	83	125	301	18055.5
threshSimple	3	369	263	81	121	7078.0
threshSimple	4	373	274	72	106	5603.5
threshSimple	5	375	287	67	91	4473.0
threshSimple	7	380	94	114	169	9058.0
threshSimple	9	389	98	102	91	4924.5
threshSimple	24	19	15	151	363	25585.0
threshSimple	25	24	69	141	305	17798.0
threshSimple	26	82	248	83	126	7078.0
threshSimple	27	89	269	72	102	5562.0
threshSimple	28	91	273	68	96	4626.5
threshSimple	30	25	70	113	151	8659.5
split & merge	33	380	296	57	77	3229.5
split & merge	41	375	287	67	91	4473.0
split & merge	48	95	280	59	85	3512.0
split & merge	57	91	273	68	96	4626.5
split & merge	59	372	271	73	110	5790.0
split & merge	68	370	265	78	118	6763.5
split & merge	191	388	98	103	94	5417.5
split & merge	192	32	98	100	74	3350.5
split & merge	198	382	95	112	120	7799.0
split & merge	199	26	95	111	122	6346.5
split & merge	212	368	83	127	302	18964.0
split & merge	215	365	78	133	310	22721.0
split & merge	225	24	68	142	307	18738.5
split & merge	275	20	18	149	360	24405.5
split & merge	279	0	0	518	394	203181.0
Canny	0	365	78	133	310	23106.5
Canny	1	365	78	133	310	22975.5
Canny	2	375	287	67	91	4507.0
Canny	3	375	287	67	91	4443.5
Canny	10	20	16	149	362	25080.5
Canny	11	20	16	149	362	24879.5
Canny	12	91	273	68	96	4658.0
Canny	13	91	273	68	96	4575.0
threshSimple	0	0	0	532	392	207621.0
threshSimple	1	37	240	76	133	5511.5
threshSimple	7	6	21	127	359	14338.0
threshSimple	21	5	11	135	374	5318.5
threshSimple	23	385	3	144	377	36549.0
threshSimple	28	390	8	132	369	29128.0
threshSimple	30	390	57	132	320	26922.5
threshSimple	31	396	100	121	273	20667.0
threshSimple	32	414	235	61	136	5309.0
threshSimple	43	415	102	98	63	3090.5
split & merge	47	37	240	76	133	5511.5
split & merge	49	414	235	61	136	5309.0
split & merge	125	415	102	98	63	3090.5
split & merge	137	6	96	125	283	10456.0
split & merge	175	392	70	129	306	4468.0
split & merge	300	5	12	133	372	3898.0
split & merge	311	389	8	134	369	29819.0
split & merge	314	385	4	142	376	35364.5
split & merge	315	0	0	532	392	207621.0
Canny	0	5	12	134	372	35230.5
Canny	1	5	12	134	372	35124.5
Canny	13	386	4	142	375	36003.0
Canny	14	386	4	142	375	35870.0
threshSimple	0	0	0	518	391	201630.0
threshSimple	1	9	63	140	318	28300.5
threshSimple	20	31	193	110	180	9088.0
threshSimple	21	54	268	85	103	5637.5
threshSimple	31	359	49	152	321	28741.0
threshSimple	47	367	71	133	294	18403.5
threshSimple	49	369	196	114	167	7432.0
split & merge	39	73	287	62	79	3537.0
split & merge	40	374	279	66	79	3323.0
split & merge	47	55	269	84	101	5401.0
split & merge	96	370	197	112	165	7112.5
split & merge	164	32	93	97	86	3342.5
split & merge	168	16	86	116	290	8308.0
split & merge	199	10	65	129	292	3006.0
split & merge	201	364	63	138	297	3083.0
split & merge	250	0	0	518	391	201630.0
Canny	0	9	64	140	316	28217.0
Canny	1	9	64	140	316	28011.0
Canny	13	359	50	151	320	28748.5
Canny	14	359	50	151	320	28522.5
threshSimple	0	0	0	518	394	203181.0
threshSimple	1	364	77	134	312	23570.0
threshSimple	2	369	83	125	301	18055.5
threshSimple	3	369	263	81	121	7078.0
threshSimple	4	373	274	72	106	5603.5
threshSimple	5	375	287	67	91	4473.0
threshSimple	7	380	94	114	169	9058.0
threshSimple	9	389	98	102	91	4924.5
threshSimple	24	19	15	151	363	25585.0
threshSimple	25	24	69	141	305	17798.0
threshSimple	26	82	248	83	126	7078.0
threshSimple	27	89	269	72	102	5562.0
threshSimple	28	91	273	68	96	4626.5
threshSimple	30	25	70	113	151	8659.5
threshSimple	0	0	0	518	394	203181.0
threshSimple	1	364	77	134	312	23570.0
threshSimple	2	369	83	125	301	18055.5
threshSimple	3	369	263	81	121	7078.0
threshSimple	4	373	274	72	106	5603.5
threshSimple	5	375	287	67	91	4473.0
threshSimple	7	380	94	114	169	9058.0
threshSimple	9	389	98	102	91	4924.5
threshSimple	24	19	15	151	363	25585.0
threshSimple	25	24	69	141	305	17798.0
threshSimple	26	82	248	83	126	7078.0
threshSimple	27	89	269	72	102	5562.0
threshSimple	28	91	273	68	96	4626.5
threshSimple	30	25	70	113	151	8659.5
split & merge	33	380	296	57	77	3229.5
split & merge	41	375	287	67	91	4473.0
split & merge	48	95	280	59	85	3512.0
split & merge	57	91	273	68	96	4626.5
split & merge	59	372	271	73	110	5790.0
split & merge	68	370	265	78	118	6763.5
split & merge	191	388	98	103	94	5417.5
split & merge	192	32	98	100	74	3350.5
split & merge	198	382	95	112	120	7799.0
split & merge	199	26	95	111	122	6346.5
split & merge	212	368	83	127	302	18964.0
split & merge	215	365	78	133	310	22721.0
split & merge	225	24	68	142	307	18738.5
split & merge	275	20	18	149	360	24405.5
split & merge	279	0	0	518	394	203181.0
Canny	0	365	78	133	310	23106.5
Canny	1	365	78	133	310	22975.5
Canny	2	375	287	67	91	4507.0
Canny	3	375	287	67	91	4443.5
Canny	10	20	16	149	362	25080.5
Canny	11	20	16	149	362	24879.5
Canny	12	91	273	68	96	4658.0
Canny	13	91	273	68	96	4575.0
