# Supplementary material for: Hybrid contour and geometric partitioning for accurate plantar foot region segmentation
Source: PeerJ. 2025 Nov 20;13:e20352. doi: 10.7717/peerj.20352 (PMC12640632; doi:10.7717/peerj.20352)
Supplement: Supplemental Information 5 [file peerj-13-20352-s005.csv]

./images/highArch/highArch3.png
side	pressureCount	botRight	topLeft	rightBearing	leftBearing	weightPercentage
left_fore	1051070	(138, 167)	(7, 73)			18.411238690804627
left_arch	139630	(94, 261)	(15, 167)			2.445851616350053
left_heel	1380230	(162, 387)	(72, 261)			24.17702339350307
right_fore	1018280	(529, 163)	(406, 69)			17.836867320038184
right_arch	567490	(524, 257)	(426, 163)			9.940530930047208
right_heel	1552150	(480, 384)	(375, 257)			27.188488049256854
wholeFoot				54.965886299342245	45.034113700657755
./images/highArch/highArch4.png
side	pressureCount	botRight	topLeft	rightBearing	leftBearing	weightPercentage
left_fore	1114920	(140, 162)	(10, 72)			22.96195456296043
left_arch	70060	(82, 252)	(14, 162)			1.4428968326705125
left_heel	1226730	(155, 373)	(67, 252)			25.264699279787294
right_fore	1084230	(504, 185)	(374, 97)			22.32988913625963
right_arch	146180	(504, 273)	(419, 185)			3.010600328286833
right_heel	1213390	(438, 391)	(352, 273)			24.9899598600353
wholeFoot				50.330449324581764	49.669550675418236
./images/highArch/highArch5.png
side	pressureCount	botRight	topLeft	rightBearing	leftBearing	weightPercentage
left_fore	1133340	(150, 169)	(10, 79)			22.002585935770945
left_arch	133330	(99, 259)	(13, 169)			2.588459582134523
left_heel	1289790	(162, 381)	(62, 259)			25.039895630700414
right_fore	1116890	(492, 159)	(366, 68)			21.683226750845478
right_arch	136700	(491, 250)	(416, 159)			2.653884533696762
right_heel	1340890	(448, 371)	(336, 250)			26.031947566851876
wholeFoot				50.36905885139411	49.630941148605885
./images/highArch/highArch6.png
side	pressureCount	botRight	topLeft	rightBearing	leftBearing	weightPercentage
left_fore	1055250	(152, 159)	(8, 68)			17.644344195549998
left_arch	351020	(105, 250)	(8, 159)			5.869242074884586
left_heel	1459320	(180, 372)	(74, 250)			24.40061063392563
right_fore	1214900	(564, 167)	(425, 77)			20.313777553351045
right_arch	417610	(564, 257)	(444, 167)			6.982662477615384
right_heel	1482570	(489, 377)	(369, 257)			24.789363064673356
wholeFoot				52.08580309563978	47.91419690436021
./images/highArch/highArch7.png
side	pressureCount	botRight	topLeft	rightBearing	leftBearing	weightPercentage
left_fore	1514090	(141, 182)	(6, 95)			29.517647150566145
left_arch	106900	(105, 269)	(11, 182)			2.0840481612027824
left_heel	1200890	(148, 384)	(55, 269)			23.41171745843601
right_fore	913890	(446, 154)	(320, 67)			17.816564771203094
right_arch	140020	(444, 241)	(351, 154)			2.729732680370567
right_heel	1253650	(395, 358)	(295, 241)			24.440289778221405
wholeFoot				44.98658722979506	55.01341277020494
./images/highArch/highArch8.png
side	pressureCount	botRight	topLeft	rightBearing	leftBearing	weightPercentage
left_fore	743750	(129, 158)	(7, 70)			18.883565521846542
left_arch	43280	(61, 246)	(12, 158)			1.0988648279469153
left_heel	1103630	(134, 364)	(46, 246)			28.020799215967056
right_fore	846210	(507, 165)	(382, 79)			21.48499089780405
right_arch	73240	(504, 251)	(443, 165)			1.8595392790857688
right_heel	1128500	(470, 367)	(381, 251)			28.652240257349675
wholeFoot				51.996770434239494	48.003229565760506
./images/highArch/highArch9.png
side	pressureCount	botRight	topLeft	rightBearing	leftBearing	weightPercentage
left_fore	1016990	(133, 168)	(9, 77)			20.00263557475198
left_arch	177770	(108, 259)	(23, 168)			3.4964636093999544
left_heel	1363210	(172, 380)	(65, 259)			26.81225266901115
right_fore	997010	(519, 179)	(397, 88)			19.609659578150694
right_arch	264320	(507, 270)	(420, 179)			5.198769540623254
right_heel	1264980	(461, 392)	(356, 270)			24.88021902806297
wholeFoot				49.68864814683692	50.311351853163075
./images/highArch/highArch10.png
side	pressureCount	botRight	topLeft	rightBearing	leftBearing	weightPercentage
left_fore	559190	(129, 178)	(9, 94)			16.851853526084376
left_arch	90780	(98, 262)	(15, 178)			2.735762912602049
left_heel	981250	(140, 376)	(57, 262)			29.571131945260632
right_fore	613640	(511, 149)	(395, 63)			18.49276882230801
right_arch	70040	(510, 235)	(436, 149)			2.1107384269513934
right_heel	1003370	(484, 349)	(402, 235)			30.23774436679354
wholeFoot				50.84125161605294	49.15874838394706
./images/highArch/highArch11.png
side	pressureCount	botRight	topLeft	rightBearing	leftBearing	weightPercentage
left_fore	793320	(140, 160)	(6, 76)			19.97849337802547
left_arch	65580	(94, 244)	(13, 160)			1.6515272471775706
left_heel	1117920	(124, 357)	(43, 244)			28.153024400194415
right_fore	708860	(431, 145)	(294, 60)			17.851503574783358
right_arch	106480	(428, 230)	(345, 145)			2.6815282293300964
right_heel	1178710	(392, 343)	(308, 230)			29.683923170489084
wholeFoot				50.216954974602544	49.783045025397456
./images/highArch/highArch13.png
side	pressureCount	botRight	topLeft	rightBearing	leftBearing	weightPercentage
left_fore	500890	(123, 161)	(5, 72)			12.277618452337181
left_arch	66860	(88, 250)	(12, 161)			1.6388459935779591
left_heel	1275930	(138, 370)	(52, 250)			31.27509375689389
right_fore	740780	(464, 157)	(341, 67)			18.157707674583914
right_arch	182380	(464, 247)	(368, 157)			4.470426747064735
right_heel	1312860	(409, 366)	(318, 247)			32.18030737554232
wholeFoot				54.808441797190966	45.19155820280903
./images/highArch/highArch14.png
side	pressureCount	botRight	topLeft	rightBearing	leftBearing	weightPercentage
left_fore	1108520	(147, 193)	(8, 104)			22.339239975736618
left_arch	304250	(130, 282)	(18, 193)			6.13134067280506
left_heel	1297370	(199, 400)	(83, 282)			26.145003939776835
right_fore	869850	(513, 162)	(388, 69)			17.52948786931629
right_arch	142060	(512, 255)	(422, 162)			2.86283732449856
right_heel	1240160	(443, 378)	(342, 255)			24.992090217866636
wholeFoot				45.38441541168149	54.61558458831851
./images/highArch/highArch15.png
side	pressureCount	botRight	topLeft	rightBearing	leftBearing	weightPercentage
left_fore	1101170	(140, 154)	(6, 64)			25.280081177626563
left_arch	44900	(77, 244)	(15, 154)			1.0307905635600614
left_heel	990680	(170, 363)	(84, 244)			22.743509922220078
right_fore	995180	(542, 155)	(407, 65)			22.846818553311845
right_arch	69380	(527, 245)	(457, 155)			1.5927895166992663
right_heel	1154570	(442, 364)	(357, 245)			26.50601026658218
wholeFoot				50.94561833659329	49.0543816634067
