# Supplementary material for: Hybrid contour and geometric partitioning for accurate plantar foot region segmentation
Source: PeerJ. 2025 Nov 20;13:e20352. doi: 10.7717/peerj.20352 (PMC12640632; doi:10.7717/peerj.20352)
Supplement: Supplemental Information 6 [file peerj-13-20352-s006.csv]

		1	2	3	4	6	9	10	11	12
1	side	weightPercentage	weightPercentage	weightPercentage	weightPercentage	weightPercentage	weightPercentage	weightPercentage	weightPercentage	weightPercentage
	left_fore	17.43891884	27.77519475	18.63452929	19.18737118	18.60068103	22.85730484	21.77366362	19.27248154	24.76319171	21
	left_arch	17.37236723	13.51333525	15.52836522	15.1524332	28.8734653	25.01405549	16.44587701	22.75492548	18.59765401	19
	left_heel	12.43796587	11.3037326	14.93389686	13.63379469	11.9737846	10.08715419	11.5043908	13.62470968	12.72666593	12
	right_fore	20.42957558	23.3684961	18.94141905	22.198218	15.75539063	18.85400307	20.99657097	18.82804347	15.39169689	19
	right_arch	18.57008802	12.99879691	18.38205521	16.14445295	13.09946321	13.44373449	18.13952747	15.03758066	15.41364012	16
	right_heel	13.75108446	11.04044439	13.57973436	13.68372998	11.69721523	9.74374792	11.13997014	10.48225918	13.10715135	12
	wholeFoot
./images/lowArch/lowArch5.png
side	pressureCount	botRight	topLeft	rightBearing	leftBearing	weightPercentage
left_fore	857400	(125, 153)	(7, 61)			18.88517137400965
left_arch	675340	(106, 245)	(8, 153)			14.875101044697548
left_heel	634120	(152, 369)	(41, 245)			13.967185527976442
right_fore	1022580	(494, 167)	(372, 78)			22.523441268526696
right_arch	717590	(493, 256)	(403, 167)			15.80570343629063
right_heel	633040	(462, 374)	(362, 256)			13.943397348499031
wholeFoot				52.272542053316364	47.72745794668364
./images/lowArch/lowArch7.png
side	pressureCount	botRight	topLeft	rightBearing	leftBearing	weightPercentage
left_fore	1380160	(147, 167)	(9, 70)			24.283713499475674
left_arch	840170	(120, 264)	(9, 167)			14.78266836515656
left_heel	712360	(167, 394)	(42, 264)			12.533870093675
right_fore	1175990	(543, 183)	(417, 89)			20.691372187462612
right_arch	847330	(542, 277)	(430, 183)			14.90864751877371
right_heel	727470	(502, 404)	(374, 277)			12.799728335456445
wholeFoot				48.39974804169277	51.60025195830723
./images/lowArch/lowArch8.png
side	pressureCount	botRight	topLeft	rightBearing	leftBearing	weightPercentage
left_fore	1661490	(138, 173)	(7, 79)			24.885010042431333
left_arch	1029630	(145, 267)	(10, 173)			15.42131032385905
left_heel	676580	(169, 393)	(40, 267)			10.13349469121583
right_fore	1667330	(489, 155)	(350, 59)			24.972478795567252
right_arch	919530	(488, 251)	(363, 155)			13.772284686827415
right_heel	722110	(454, 378)	(332, 251)			10.815421460099122
wholeFoot				49.56018494249379	50.43981505750621
./images/lowArch/lowArch8.png
side	pressureCount	botRight	topLeft	rightBearing	leftBearing	weightPercentage
left_fore	488630	(138, 173)	(7, 79)			8.117970831260077
left_arch	598855	(145, 267)	(10, 173)			9.94922010960083
left_heel	1999180	(169, 393)	(40, 267)			33.21385286707431
right_fore	591640	(489, 155)	(350, 59)			9.829351989453599
right_arch	477690	(488, 251)	(363, 155)			7.93621653681646
right_heel	1863120	(454, 378)	(332, 251)			30.953387665794725
wholeFoot				48.71895619206478	51.28104380793522
./images/lowArch/lowArch8.png
side	pressureCount	botRight	topLeft	rightBearing	leftBearing	weightPercentage
left_fore	1661490	(138, 173)	(7, 79)			24.885010042431333
left_arch	1029630	(145, 267)	(10, 173)			15.42131032385905
left_heel	676580	(169, 393)	(40, 267)			10.13349469121583
right_fore	1667330	(489, 155)	(350, 59)			24.972478795567252
right_arch	919530	(488, 251)	(363, 155)			13.772284686827415
right_heel	722110	(454, 378)	(332, 251)			10.815421460099122
wholeFoot				49.56018494249379	50.43981505750621
./images/lowArch/lowArch8.png
side	pressureCount	botRight	topLeft	rightBearing	leftBearing	weightPercentage
left_fore	488630	(138, 173)	(7, 79)			8.117970831260077
left_arch	598855	(145, 267)	(10, 173)			9.94922010960083
left_heel	1999180	(169, 393)	(40, 267)			33.21385286707431
right_fore	591640	(489, 155)	(350, 59)			9.829351989453599
right_arch	477690	(488, 251)	(363, 155)			7.93621653681646
right_heel	1863120	(454, 378)	(332, 251)			30.953387665794725
wholeFoot				48.71895619206478	51.28104380793522
./images/lowArch/lowArch5.png
side	pressureCount	botRight	topLeft	rightBearing	leftBearing	weightPercentage
left_fore	966080	(125, 153)	(7, 61)			18.339995743802742
left_arch	453000	(106, 245)	(8, 153)			8.599720594508367
left_heel	1452850	(152, 369)	(41, 245)			27.580803677111437
right_fore	747790	(494, 167)	(372, 78)			14.195993517367352
right_arch	284153	(493, 256)	(403, 167)			5.394340852298755
right_heel	1363740	(462, 374)	(362, 256)			25.889145614911346
wholeFoot				45.47947998457745	54.52052001542255
./images/lowArch/lowArch5.png
side	pressureCount	botRight	topLeft	rightBearing	leftBearing	weightPercentage
left_fore	966080	(125, 153)	(7, 61)			18.339995743802742
left_arch	453000	(106, 245)	(8, 153)			8.599720594508367
left_heel	1452850	(152, 369)	(41, 245)			27.580803677111437
right_fore	747790	(494, 167)	(372, 78)			14.195993517367352
right_arch	284153	(493, 256)	(403, 167)			5.394340852298755
right_heel	1363740	(462, 374)	(362, 256)			25.889145614911346
wholeFoot				45.47947998457745	54.52052001542255
./images/lowArch/lowArch7.png
side	pressureCount	botRight	topLeft	rightBearing	leftBearing	weightPercentage
left_fore	670200	(147, 167)	(9, 70)			11.168799354069439
left_arch	519705	(120, 264)	(9, 167)			8.660818961961589
left_heel	1846910	(167, 394)	(42, 264)			30.778524641934325
right_fore	653000	(543, 183)	(417, 89)			10.882163500757
right_arch	416640	(542, 277)	(430, 183)			6.9432536002379734
right_heel	1894190	(502, 404)	(374, 277)			31.56643994103967
wholeFoot				49.39185704203465	50.60814295796535
./images/lowArch/lowArch8.png
side	pressureCount	botRight	topLeft	rightBearing	leftBearing	weightPercentage
left_fore	488630	(138, 173)	(7, 79)			8.117970831260077
left_arch	598855	(145, 267)	(10, 173)			9.94922010960083
left_heel	1999180	(169, 393)	(40, 267)			33.21385286707431
right_fore	591640	(489, 155)	(350, 59)			9.829351989453599
right_arch	477690	(488, 251)	(363, 155)			7.93621653681646
right_heel	1863120	(454, 378)	(332, 251)			30.953387665794725
wholeFoot				48.71895619206478	51.28104380793522
./images/lowArch/lowArch13.png
side	pressureCount	botRight	topLeft	rightBearing	leftBearing	weightPercentage
left_fore	972210	(148, 170)	(6, 73)			12.764036718350285
left_arch	506428	(131, 267)	(18, 170)			6.648836760782855
left_heel	1945660	(188, 396)	(61, 267)			25.544353258478537
right_fore	1376630	(576, 159)	(435, 65)			18.07362181790205
right_arch	825463	(573, 253)	(441, 159)			10.837411713147965
right_heel	1990400	(521, 380)	(384, 253)			26.131739731338303
wholeFoot				55.04277326238832	44.95722673761168
./images/lowArch/lowArch1.png
side	pressureCount	botRight	topLeft	rightBearing	leftBearing	weightPercentage
left_fore	1555950	(130, 163)	(5, 69)			18.04870523058078
left_arch	1372590	(138, 257)	(5, 163)			15.921766324395303
left_heel	1541680	(125, 383)	(27, 257)			17.88317611740851
right_fore	1323640	(527, 155)	(392, 60)			15.353956227003401
right_arch	1298520	(523, 250)	(386, 155)			15.062569308791254
right_heel	1528460	(501, 378)	(400, 250)			17.729826791820752
wholeFoot				48.1463523276154	51.8536476723846
./images/lowArch/lowArch2.png
side	pressureCount	botRight	topLeft	rightBearing	leftBearing	weightPercentage
left_fore	532560	(145, 162)	(11, 68)			9.730272519251892
left_arch	498880	(120, 256)	(12, 162)			9.114913539139973
left_heel	1724370	(139, 383)	(36, 256)			31.505539327066224
right_fore	544170	(498, 167)	(378, 74)			9.94239596815627
right_arch	470478	(497, 260)	(404, 167)			8.59598759635082
right_heel	1702770	(482, 383)	(372, 260)			31.110891050034823
wholeFoot				49.64927461454191	50.350725385458084
./images/lowArch/lowArch3.png
side	pressureCount	botRight	topLeft	rightBearing	leftBearing	weightPercentage
left_fore	1311170	(146, 163)	(4, 69)			20.32204167415793
left_arch	789200	(126, 257)	(8, 163)			12.231941921524623
left_heel	1605680	(179, 383)	(47, 257)			24.88670109548106
right_fore	939310	(544, 171)	(414, 83)			14.558521751529769
right_arch	255000	(539, 259)	(412, 171)			3.9522873669396588
right_heel	1551600	(483, 378)	(354, 259)			24.048506190366957
wholeFoot				42.55931530883639	57.44068469116361
./images/lowArch/lowArch4.png
side	pressureCount	botRight	topLeft	rightBearing	leftBearing	weightPercentage
left_fore	1355750	(142, 175)	(8, 85)			20.93958218139246
left_arch	405670	(129, 265)	(14, 175)			6.2655801611842
left_heel	1548460	(160, 384)	(48, 265)			23.915991461994444
right_fore	983700	(509, 155)	(375, 63)			15.193263501261859
right_arch	516510	(508, 247)	(385, 155)			7.977505876829076
right_heel	1664490	(473, 369)	(352, 247)			25.70807681733796
wholeFoot				48.87884619542889	51.12115380457111
./images/lowArch/lowArch6.png
side	pressureCount	botRight	topLeft	rightBearing	leftBearing	weightPercentage
left_fore	544430	(124, 161)	(8, 77)			12.440409176421285
left_arch	315559	(149, 245)	(11, 161)			7.210629611340896
left_heel	1281620	(165, 358)	(62, 245)			29.285449385017444
right_fore	780440	(505, 154)	(391, 67)			17.833317300013277
right_arch	213554	(505, 241)	(413, 154)			4.879780947525799
right_heel	1240700	(465, 359)	(374, 241)			28.350413579681298
wholeFoot				51.063511827220374	48.93648817277963
./images/lowArch/lowArch9.png
side	pressureCount	botRight	topLeft	rightBearing	leftBearing	weightPercentage
left_fore	414540	(139, 169)	(16, 74)			8.825689753181306
left_arch	331650	(152, 264)	(20, 169)			7.060935028326773
left_heel	1590740	(151, 391)	(41, 264)			33.86736555694416
right_fore	553800	(533, 184)	(410, 89)			11.790579884478717
right_arch	134280	(533, 279)	(425, 184)			2.858864331686172
right_heel	1671960	(492, 405)	(392, 279)			35.59656544538288
wholeFoot				50.24600966154777	49.75399033845223
./images/lowArch/lowArch10.png
side	pressureCount	botRight	topLeft	rightBearing	leftBearing	weightPercentage
left_fore	594473	(153, 161)	(12, 73)			12.538336465774904
left_arch	273320	(148, 249)	(20, 161)			5.764733003560458
left_heel	1488420	(167, 366)	(53, 249)			31.393033430262907
right_fore	644970	(470, 155)	(332, 69)			13.60339472159516
right_arch	338730	(467, 241)	(347, 155)			7.144329029328385
right_heel	1401330	(438, 355)	(323, 241)			29.556173349478186
wholeFoot				50.30389710040173	49.69610289959827
./images/lowArch/lowArch11.png
side	pressureCount	botRight	topLeft	rightBearing	leftBearing	weightPercentage
left_fore	1127140	(138, 153)	(10, 65)			20.17886241157403
left_arch	350066	(121, 241)	(10, 153)			6.267130657212125
left_heel	1194250	(122, 358)	(25, 241)			21.38031339054801
right_fore	883240	(451, 182)	(325, 96)			15.812391039621208
right_arch	460170	(448, 268)	(335, 182)			8.238290820957488
right_heel	1570880	(430, 382)	(326, 268)			28.123011680087135
wholeFoot				52.17369354066583	47.82630645933417
./images/lowArch/lowArch12.png
side	pressureCount	botRight	topLeft	rightBearing	leftBearing	weightPercentage
left_fore	601630	(137, 171)	(9, 82)			8.72808820152174
left_arch	645830	(121, 260)	(15, 171)			9.369315365239075
left_heel	1666420	(148, 379)	(36, 260)			24.175424664295093
right_fore	1261830	(509, 157)	(385, 66)			18.30587493197842
right_arch	994343	(506, 248)	(396, 157)			14.425333521542694
right_heel	1722980	(481, 369)	(359, 248)			24.99596331542298
wholeFoot				57.727171768944096	42.27282823105591
./images/highArch/highArch2.png
side	pressureCount	botRight	topLeft	rightBearing	leftBearing	weightPercentage
left_fore	1242010	(160, 193)	(10, 108)			27.525780278668577
left_arch	110520	(82, 278)	(21, 193)			2.4493757992274228
left_heel	1147960	(175, 393)	(81, 278)			25.44141732248563
right_fore	845800	(513, 148)	(375, 63)			18.744861120037587
right_arch	407730	(513, 233)	(423, 148)			9.036228688192157
right_heel	758150	(470, 347)	(347, 233)			16.802336791388623
wholeFoot				44.58342659961836	55.41657340038163
