# Supplementary material for: Hybrid contour and geometric partitioning for accurate plantar foot region segmentation
Source: PeerJ. 2025 Nov 20;13:e20352. doi: 10.7717/peerj.20352 (PMC12640632; doi:10.7717/peerj.20352)
Supplement: Supplemental Information 7 [file peerj-13-20352-s007.csv]

Region	IoU	mAP	Threshold		Image: Normal
left_outerForefoot	0.413547904	0.292560233
left_innerForefoot	0.3800145	0.275369933
left_arch	0.687134503	0.407279029
left_heel	0.21896111	0.179629283
right_innerForefoot	0.337106918	0.252116651
right_outerForefoot	0.326940536	0.246386727
right_arch	0.557391693	0.357900774
right_heel	0.39	0.28057554
Region	IoU	mAP	Split & Merge
left_outerForefoot	0.615576398	0.381025867
left_innerForefoot	0.609068483	0.378522412
left_arch	0.559866962	0.358919687
left_heel	0.449523052	0.310117905
right_innerForefoot	0.481455726	0.324988265
right_outerForefoot	0.400717703	0.286080273
right_arch	0.476608745	0.322772533
right_heel	0.516312971	0.340505543
Region	IoU	mAP	Canny
left_outerForefoot	0.957613815	0.489174018
left_innerForefoot	0.973363909	0.493251095
left_arch	0.959051724	0.489548955
left_heel	0.981022808	0.495210254
right_innerForefoot	0.887601591	0.470227189
right_outerForefoot	1	0.5
right_arch	0.967458738	0.491730129
right_heel	0.980676329	0.495121951
Region	IoU	mAP	Threshold		Image: abnormal
left_outerForefoot	0.756269372	0.430611263
left_innerForefoot	0.776470588	0.437086093
left_arch	0.877147016	0.467276675
left_heel	0.664582403	0.399248726
right_innerForefoot	0.873239437	0.466165414
right_outerForefoot	0.862899875	0.463202498
right_arch	0.84737668	0.458691879
right_heel	0.607214532	0.377805526
Region	IoU	mAP	Split & Merge
left_outerForefoot	0.756269372	0.430611263
left_innerForefoot	0.776470588	0.437086093
left_arch	0.877147016	0.467276675
left_heel	0.664582403	0.399248726
right_innerForefoot	0.873239437	0.466165414
right_outerForefoot	0.862899875	0.463202498
right_arch	0.84737668	0.458691879
right_heel	0.607214532	0.377805526
Region	IoU	mAP	Canny
left_outerForefoot	0.973571306	0.493304348
left_innerForefoot	0.984375	0.496062992
left_arch	0.981943664	0.495444791
left_heel	0.971626526	0.492804552
right_innerForefoot	0.97459511	0.493567063
right_outerForefoot	0.960832691	0.490012583
right_arch	0.982326725	0.49554229
right_heel	0.992063492	0.498007968
